# Supplementary material for: Synthesis of Substituted 1H-Phenalen-1-ones and Nitrogen-Containing Heterocyclic Analogues as Potential Anti-Plasmodial Agents
Source: Molecules. 2025 Dec 5;30(24):4667. doi: 10.3390/molecules30244667 (PMC12735704; doi:10.3390/molecules30244667)
Supplement: Supplementary file 1 [file molecules-30-04667-s001.zip]

Archive with 3 entries (3 files):
- Supplementary Material-S1.pdf
- Supplementary Material-S2.pdf
- Supplementary Material-S3.pdf
